# Supplementary material for: Isolation and Characterization of Yeast with Benzenemethanethiol Synthesis Ability Isolated from Baijiu Daqu
Source: Foods. 2023 Jun 23;12(13):2464. doi: 10.3390/foods12132464 (PMC10340341; doi:10.3390/foods12132464)
Supplement: Supplementary file 1 [file foods-12-02464-s001.zip]

Archive with 1 entries (1 files):
- foods-2424974-supplementary.pdf
